# Supplementary material for: Age-Related Changes in Predictors of BMI in 6, 9 and 12-Year-Old Boys and Girls: The NW-CHILD Study
Source: J Funct Morphol Kinesiol. 2025 Aug 18;10(3):320. doi: 10.3390/jfmk10030320 (PMC12372163; doi:10.3390/jfmk10030320)
Supplement: Supplementary file 1 [file jfmk-10-00320-s001.zip]

Archive with 1 entries (1 files):
- jfmk-3699484-supplementary.pdf
